# Supplementary material for: BERMAD: batch effect removal for single-cell RNA-seq data using a multi-layer adaptation autoencoder with dual-channel framework
Source: Bioinformatics. 2024 Mar 4;40(3):btae127. doi: 10.1093/bioinformatics/btae127 (PMC10942801; doi:10.1093/bioinformatics/btae127)
Supplement: btae127_Supplementary_Data [file btae127_supplementary_data.zip]

Archive with 16 entries (16 files):
- Fig S11.eps
- Supplementary materials.docx
- Fig S14.eps
- Fig S5.eps
- Fig S3.eps
- Fig S9.eps
- Fig S2.eps
- Fig S10.eps
- Fig S6.eps
- Fig S15.eps
- Fig S4.eps
- Fig S8.eps
- Fig S13.eps
- Fig S12.eps
- Fig S1.eps
- Fig S7.eps
